# Supplementary material for: Risk of SARS-CoV-2 Reinfections Among Healthcare Workers of Four Large University Hospitals in Northern Italy: Results of an Online Survey Within the ORCHESTRA Project
Source: Vaccines (Basel). 2025 Jul 31;13(8):815. doi: 10.3390/vaccines13080815 (PMC12390568; doi:10.3390/vaccines13080815)
Supplement: Supplementary file 1 [file vaccines-13-00815-s001.zip]

Archive with 1 entries (1 files):
- vaccines-3695868-supplementary.pdf
